# Supplementary material for: Increased interferon-γ levels and risk of severe malaria: a meta-analysis
Source: Sci Rep. 2022 Nov 7;12:18917. doi: 10.1038/s41598-022-21965-z (PMC9640646; doi:10.1038/s41598-022-21965-z)
Supplement: Supplementary file 6 — Supplementary Table S2. [file 41598_2022_21965_MOESM6_ESM.xlsx]

## Sheet: Sheet1
No.	Authors	study design	study location (Year)	year	types of participants	Plasmodium spp.	mean age	age (years)	male%	IFN gamma (mean±SD)(pg/mL)	IFN-γ levels (Higher or lower in severe malaria compared to uncomplicated malaria)	Parasite density	Method for malaria	Method for IFN gamma
1	Andrade et al., 2010	Cross-sectional study	Brazil		Severe malaria (19), uncomplicated malaria (50)	P. vivax	Severe malaria (19): 22 (16-35), uncomplicated malaria (50): 33 (26.7-48.0)	Adults	Severe malaria (19):52.6, uncomplicated malaria (50): 44	IFN-gamma levels were higher in patients with increased severity (higher in severe malaria than uncomplicated malaria)	Significantly higher	NS	Microscopy/PCR	Bead-based assay
2	Berg et al., 2014	Prospective observational study	Mozambique	2011	Severe malaria (84), uncomplicated malaria (45)	P. falciparum	38 years (range 18–79 years)	Adults	45	Severe malaria (84): 98 (54-178), uncomplicated malaria (45): 87 (60-154)	No significant difference	NS	Microscopy/RDT	Bead-based assay
3	Duarte et al., 2007	Prospective cohort study	Gabon	1996-2000	Endemic control (17), asymptomatic infected (22), uncomplicated malaria (50), severe malaria (non-cerebral) (29), cerebral malaria (17)	P. falciparum	Endemic control (17): 2,7 (0,5–5), asymptomatic infected (22): 2,9 (0,1–5), uncomplicated malaria (50): 3 (0,5–5), severe malaria (non-cerebral) (29): 1,8 (0,2–4,5), cerebral malaria (17): 2,4 (0,5–5)	0.1-6 years	55	Endemic control (17): 3.2 (0–8), asymptomatic infected (22): 9.5 (0–31), uncomplicated malaria (50): 5 (0–395), severe malaria (non-cerebral) (29): 4 (0–201), cerebral malaria (17): 6.2 (2.5–9)	No significant difference	Endemic control (17): NS, asymptomatic infected (22): 0.22 (0.01–1.2)%, uncomplicated malaria (50): 6.88 (0.05–48.6)%, severe malaria (non-cerebral) (29): 5.91 (0.08–31)%, cerebral malaria (17): 10.42 (0.15–64)%	Microscopy	ELISA
3	Duarte et al., 2007	Prospective cohort study	India	NS	Non-endemic control (9), endemic control (14), uncomplicated malaria (31), severe malaria (non-cerebral) (13), cerebral malaria (26), ex-cerebral malaria (5)	P. falciparum	Non-endemic control (9): 32,7 (25–63), endemic control (14): 27,3 (23–37), uncomplicated malaria (31): 30,8 (4–70), severe malaria (non-cerebral) (13): 30,4 (8–65), cerebral malaria (26): 40,4 (9–72), ex-cerebral malaria (5): 19,36 (7–51)	4-72 years	70	Non-endemic control (9): 23 (10–31), endemic control (14): 22 (17–201), uncomplicated malaria (31):119 (70–153), severe malaria (non-cerebral) (13):127 (111–200, cerebral malaria (26): 65 (45–101), ex-cerebral malaria (5): 32 (11–53)	No significant difference	Non-endemic control (9): NS, endemic control (14): NS, uncomplicated malaria (31): 1,24 (0,71–2,18), severe malaria (non-cerebral) (13): 1,11 (0,38–3,21), cerebral malaria (26): 2,04 (1,07–3,87), ex-cerebral malaria (5): NS %	Microscopy	ELISA
4	Ghanchi et al., 2015	Cross-sectional study	Pakistan	NS	Severe malaria (10), uncomplicated malaria (12)	P. falciparum	Severe malaria (10): median 44, uncomplicated malaria (12): median 35	Children, adults	Severe malaria (10): 80, uncomplicated malaria (12): 75	No significant differences in IFN-gamma levels between severe and uncomplicated malaria	No significant difference	Severe malaria (10): 67,060, uncomplicated malaria (12): 6620	Microscopy	ELISA
5	Jain et al., 2008	Case–control study	India	2004-2006	Cerebral malaria survivors (48), cerebral malaria non-survivors (12), mild malaria (48)	P. falciparum	Cerebral malaria survivors (48): median 25, cerebral malaria non-survivors (12): median 20, mild malaria (48): 19	Children, adults	Cerebral malaria survivors (48): 33.3, cerebral malaria non-survivors (12): 50, mild malaria (48): 58.3	No significant differences in IFN-gamma levels between cerebral malaria (survivor and non-survivor) and uncomplicated malaria	No significant difference	Cerebral malaria survivors (48): geometric mean 4166, cerebral malaria non-survivors (12): geometric mean 1336, mild malaria (48): geometric mean 1594	Microscopy	Bead-based assay
6	Jakobsen et al., 1994	Case–control study	Gambia	NS	Severe malaria (36), mild malaria (37), unrealated disease control (17)	P. falciparum	NS	Children	NS	Severe malaria (33): < 5 (< 5-28), mild malaria (32): < 5 (< 5-35), unrealated disease control (4): < 5	No significant difference	Severe malaria (36): 100000, mild malaria (37): 75 000 parasites/µl	NS	ELISA
7	Kwiatkowski et al. 1990	Case–control study	Gambia	1988	Cerebral malaria survivors (82), cerebral malaria non-survivors (28), mild malaria (141)	P. falciparum	Cerebral malaria survivors (82): mean 3.9 (0.5-9), cerebral malaria non-survivors (28): mean 3.4 (0.5-9), mild malaria (141): mean 4.1 (0.2-15)	Children	NS	Cerebral malaria survivors (82): geometric means 54 (47-71), cerebral malaria non-survivors (28): 48 (31-76), mild malaria (141): 40 (33-47)	No significant difference	NS	Microscopy	ELISA
8	Lopera-Mesa et al., 2012	Prospective cohort study	United States	2008	Uncomplicated malaria (473), non-cerebral severe malaria (24), cerebral malaria (9)	P. falciparum	Uncomplicated malaria (473): 5 (3–9), non-cerebral severe malaria (24): 6 (3-8), cerebral malaria (9): 1 (0.875–2)	6 months–17 years	Uncomplicated malaria (473): 50, non-cerebral severe malaria (24): 54, cerebral malaria (9): 33	Uncomplicated malaria (473): 2.14 (1.06–4.83), non-cerebral severe malaria (24): 3.13 (2.00–6.76), cerebral malaria (9): 5.23 (3.67–37.1)	Significant higher (cerebral malaria), no difference (non-cerebral severe malaria)	Uncomplicated malaria (473): 8600 (787.5–26150), non-cerebral severe malaria (24): 22888 (6975–46012), cerebral malaria (9): 34350 (10300–138150) parasites/µl	Microscopy	Bead-based assay
9	Mandala et al., 2017	Case-control study	Malawi	2005-2006	Cerebral malaria (29), severe malarial anemia (30), uncomplicated malaria (54), healthy controls (42)	P. falciparum	Cerebral malaria (29): 10 (), severe malarial anemia (30): 23 (5–38), uncomplicated malaria (54): 27 (6–58), healthy controls (42): 20 (5–76)	5-84 months	Cerebral malaria (29): 34, severe malarial anemia (30): 63, uncomplicated malaria (54): 70, healthy controls (42): 69	Cerebral malaria (29): 17.28 (2.02- 55.03), severe malarial anemia (30): 4.43 (1.74- 36.19), uncomplicated malaria (54): 5.86 (2.42- 17.07), healthy controls (42): 2.32 (1.35- 8.66)	Significantly higher (cerebral malaria), no difference (severe malarial anemia)	Cerebral malaria (29): 41,800 (900–517,000), severe malarial anemia (30): 3,500 (20–296,000), uncomplicated malaria (54): 52,300 (460–768,000) parasites/µl	Microscopy	Bead-based assay
10	Mendonça et al., 2015	Prospective observational study	Brazil	2009-2013	Severe malaria (17), uncomplicated malaria (72)	P. vivax	Severe malaria (17): 37.00 (10.50–44.50) , uncomplicated malaria (72): 36.00 (27.00–45.50)	4 months to 76 years	Severe malaria (17): 52.94 , uncomplicated malaria (72): 77.8	IFN-gamma levels were higher in patients with severe malaria than uncomplicated malaria	Significantly higher (cerebral malaria)	Severe malaria (17): 291 (0–29,184), uncomplicated malaria (72): 2673 (842–9313)	Microscopy/PCR	Bead-based assay
11	Mirghani et al., 2011	Case-control study	Sudan	2009	Severe malaria (31), uncomplicated malaria (31), healthy controls (31)	P. falciparum	Severe malaria (31): 4.4 (2.6), uncomplicated malaria (31): 4.6 (3.4), healthy controls (31): 4.3 (2.8)	Children	NS	Severe malaria (31): 96.0 (55.1–196.1), uncomplicated malaria (31): 57.6 (3.6–110.6), healthy controls (31): 41.3 (4.7–45.3)	Significantly higher	NS	Microscopy	ELISA
12	Munde et al., 2012	Prospective observational study	Kenya	NS	Severe malarial anemia (138), non-severe malarial anemia (163)	P. falciparum	Severe malarial anemia (138): median 8 months, non-severe malarial anemia (163): median 11 months	Children	Severe malarial anemia (138): 66, non-severe malarial anemia (163): 82	Severe malarial anemia (69): 21.5 (IQR 34.9), non-severe malarial anemia (70): 14.8 (IQR 27.1)	Significantly higher	Severe malarial anemia (138): 17,261.55 (IQR 36,272.0), non-severe malarial anemia (163): 18,957.0 (IQR 43,921.5)	Microscopy	Bead-based assay
13	Nmorsi et al., 2010	Prospective observational study	Nigeria	NS	Severe malaria (47), uncomplicated malaria (49)	P. falciparum	NS	1-15 years old	NS	Severe malaria (47): 2.1 pg/mL, uncomplicated malaria (49): 2.5 pg/mL	No significant difference	NS	Microscopy	ELISA
14	Ong’echa et al., 2011	Prospective observational study	Kenya	NS	Severe malarial anemia (80), non-severe malarial anemia (37), uncomplicated malaria (31)	P. falciparum	Severe malarial anemia (80): 8.0 (8) months, non-severe malarial anemia (37): 9.0 (9), uncomplicated malaria (31): 12.0 (8)	Children	Severe malarial anemia (80): 48.8, non-severe malarial anemia (37): 62.2, uncomplicated malaria (31): 45.2	Severe malarial anemia (80): 4.2 (14.1), non-severe malarial anemia (37): 8.0 (25.7), uncomplicated malaria (31): 16.2 (59.2)	No significant difference	Severe malarial anemia (80): 26,166 (60,703), non-severe malarial anemia (37): 22,615 (49,929), uncomplicated malaria (31): 48,354 (87,430)	Microscopy	Bead-based assay
15	Oyegue-Liabagui et al., 2017	Cross-sectional study	Gabon	2011-2014	Severe malarial anemia (15), mild malarial anemia (86), uncomplicated malaria (21)	P. falciparum	NS	6 to 168 months	NS	Severe malarial anemia (15): 200 ± 49.15, mild malarial anemia (86): 442.12 ± 100, uncomplicated malaria (21): 900 ± 450	Significantly lower	NS	Microscopy/RDT	ELISA
16	Perera et al., 2013	Prospective observational study	Sri Lanka	NS	Severe malaria (62), uncomplicated malaria (69), Uncomplicated malaria with fever (14)	P. falciparum	Severe malaria (62): 26.3 (1–81), uncomplicated malaria (69): 28.8 (1–68), Uncomplicated malaria with fever (14): 27.0 (9–47)	Children (1–15 years), adults	NS	Severe malaria (62): 74.2 ± 41.9, uncomplicated malaria (83): 12.9 ± 3.2	No significant difference	NS	Microscopy	ELISA
17	Phawong et al., 2010	Case-control study	Thailand	NS	Severe malaria (103), uncomplicated malaria (252)	P. falciparum	Severe malaria (103): 27.20 ± 1.13, uncomplicated malaria (252): 28.63 ± 0.63	18 to 67 years,	Severe malaria (103): 71.3, uncomplicated malaria (252): 85.2	Severe malaria (75): 387.0 (144.2–632.0), uncomplicated malaria (106): 283.5 (118.5–473.5)	No significant difference	Severe malaria (75): 286,302 (26,485), uncomplicated malaria (106): 27,511 (2,586)	Microscopy	ELISA
18	Prakash et al., 2006	Case-control study	India	2001-2003	Severe malaria (14), cerebral malaria (26), mild malaria (33)	P. falciparum	Severe malaria (14): 25.7 (15.85–41.8), cerebral malaria (26): 33.3 (26–42.8), mild malaria (33): 28.4 (23.8–34)	5-75 years	Severe malaria (14): 57.1, cerebral malaria (26): 46.2, mild malaria (33): 39.4	IFN-gamma were lower in the cerebral malaria than in severe malaria; There was no difference in levels of IFN-gamma between severe and uncomplicated malaria	No significant difference	NS	Microscopy	ELISA
19	Rovira-Vallbona et al. 2012	Case-control study	Mozambique	2006	Severe malaria (67), uncomplicated malaria (67)	P. falciparum	Severe malaria (67): 28 (16-39) months, uncomplicated malaria (67): 29 (15-38) months	Children	Severe malaria (67): 63, uncomplicated malaria (67): 63	There was no difference in levels of IFN-gamma between severe and uncomplicated malaria	No significant difference	Severe malaria (67): 40400 (17300-99300), uncomplicated malaria (67): 34700 (11500-71300)	PCR	Bead-based assay
20	Singotamu et al., 2006	Prospective observational study	India	NS	Mild malaria (31), severe malaria (16)	P. vivax	NS	20-40 years	NS	Mild malaria (31): 177.3 ± 40.98, severe malaria (16): 619.7 ± 230.7	Significantly higher	NS	Microscopy	ELISA
21	Sinha et al., 2010	Case-control study	India		Endemic region: Severe malaria (25), uncomplicated malaria (76); Non-endemic region: Severe malaria (63), uncomplicated malaria (13)	P. falciparum	Endemic region: Severe malaria (25): 34± 13.4, uncomplicated malaria (76): 28.02±12.1; Non-endemic region: Severe malaria (63): 24.3±10.9, uncomplicated malaria (13): 29.7±11.8	Adults	Endemic region: Severe malaria (25): 52, uncomplicated malaria (76): 40.8; Non-endemic region: Severe malaria (63): 22.2, uncomplicated malaria (13): 30.8	Endemic region: Severe malaria (25): 41.21 (8.05-765.95), uncomplicated malaria (76): 68.84 3.32-980.16; Non-endemic region: Severe malaria (63): 28.92 (8.56-194.89), uncomplicated malaria (13): 49.11 (6.84-464.37)	No significant difference	NS	Microscopy/PCR	ELISA
22	Tangteerawatana et al., 2007	Prospective observational study	Thailand	2002-2003	Severe malaria (110), uncomplicated malaria (169)	P. falciparum	Severe malaria (110): 25.0 (14–67), uncomplicated malaria (169): 24.0 (13–65)	Adults	Severe malaria (110): 68.2, uncomplicated malaria (169): 78.7	Severe malaria (110): geometric mean 231, uncomplicated malaria (169): geometric mean 150	Significantly higher	Severe malaria (110): 117,322 (33–1,336,900), uncomplicated malaria (169): 5641 (17–238,800)	Microscopy	ELISA
23	Wroczyńska et al., 2005	Prospective observational study	Poland	1995-2004	Severe falciparum malaria (7), uncomplicated malaria (27)	P. falciparum/P. vivax/P. ovale/P. malariae	Severe falciparum malaria (7): 35.7 ± 9.9, uncomplicated malaria (27): 39.6 ± 11.5	Adults	Severe falciparum malaria (7): 100, uncomplicated malaria (27): 88.9	Severe falciparum malaria (7): 23.71, uncomplicated malaria (27): 4.23	Significantly higher	NS	Microscopy/PCR/IFA	ELISA
24	Yamada-Tanaka et al., 1995	Case-control study	Brazil	NS	Asymtomatic patients with positive thick blood smear (30), symtomatic patients with mild malaria (32), severe malria (25), healthy cases (27)	P. falciparum	Asymtomatic patients with positive thick blood smear (30): 22.3 (2-60), symtomatic patients with mild malaria (32): 26.9 (3-49), severe malria (25): 22.0 (3-76), healthy cases (27): 31.4 (18-63)	All age groups	Asymtomatic patients with positive thick blood smear (30): 43, symtomatic patients with mild malaria (32): 72, severe malria (25): 52, healthy cases (27): 70	Asymtomatic patients with positive thick blood smear (30): 0.6 (0-4), symtomatic patients with mild malaria (32): 3 (0-41), severe malria (25): 2.9 (0-13), healthy cases (27): 0.3 (0.1-0.4)	No significant difference	Asymtomatic patients with positive thick blood smear (30): 1500, symtomatic patients with mild malaria (32): 8460, severe malria (25): 29920 parasites/µl	Microscopy	ELISA
